# Supplementary material for: The possible role of Dickkopf-1, Golgi protein- 73 and Midkine as predictors of hepatocarcinogenesis: a review and an Egyptian study
Source: Sci Rep. 2020 Mar 20;10:5156. doi: 10.1038/s41598-020-62051-6 (PMC7083902; doi:10.1038/s41598-020-62051-6)
Supplement: Supplementary file 1 — Supplementary Dataset 1. [file 41598_2020_62051_MOESM1_ESM.xlsx]

## Sheet: Sheet1
		Supplementary -1: Correlation analysis of studied markers showing Spearman’s rho (r) value and P-value in HCC group
		Serum Markers	MDK				DKK-1		GP73
			rho(r)	P-value			rho(r)	P-value	rho(r)	P-value
		MDK	-	-			0.441	<0.001	0.482	<0.001
		DKK-1	0.441	<0.001			-	-	0.441	<0.001
		GP73		0.482	<0.001	0.066	0.565	-	-
