# Supplementary material for: The possible role of Dickkopf-1, Golgi protein- 73 and Midkine as predictors of hepatocarcinogenesis: a review and an Egyptian study
Source: Sci Rep. 2020 Mar 20;10:5156. doi: 10.1038/s41598-020-62051-6 (PMC7083902; doi:10.1038/s41598-020-62051-6)
Supplement: Supplementary file 2 — Supplementary Dataset 2. [file 41598_2020_62051_MOESM2_ESM.xlsx]

## Sheet: Sheet1
		Supplementary -2Correlation between Serum levels of MDK, DKKpf-1, Gp73 and tumor sizes in patients with HCC infection
		Tumor size(cm)	GP73			MDK			DKK1
			Mean	Median	p-value	Mean	Median	p-value	Mean	Median	p-value
		<2(n=25)	105.7±90.8	86.4	0.53	386.9±272.6	314.3	0.52	761±383	729.2	0.41
		2-3(n=35)	119.9±142.3	75.5		466.9±288.1	426.2		1187.1±1789.9	680.5
		>3(n=16)	80.9±63.7	61.7		474.0±331.3	409.6		875.4±427.2	762.2
		< 3cm (n=50)	83.1	14.5-379.7	P=0.66	339	103.8-1103	P=0.1	671	317.8-4621.9	P=0.29
		3-5 cm (n=23)	74	16.1-741.7		455	155.4-1410.7		884	305.9-10442.1
		> 5cm (n=03)	54.4	46.1-69.5		191	106.2-691.4		459	392.1-1328.7
		<5(n=68)	110.3±119.1	74.9	0.12	446.03±296.1	757.4	0.71	1008.3±1317.4	385.1	0.28
		≥5(n=8)	78.4±39.8	74.4		408.6±262.3	571.9		752.3±431.2	409.6
